# Supplementary material for: Shaking table test on seismic performance of a large-span high-rise building
Source: Sci Rep. 2024 Mar 19;14:6580. doi: 10.1038/s41598-024-57068-0 (PMC10951282; doi:10.1038/s41598-024-57068-0)
Supplement: Supplementary file 1 — Supplementary Information. [file 41598_2024_57068_MOESM1_ESM.xlsx]

## Sheet: Sheet1
Seismic response	Earthquake action	Seismic wave	Layer	X-dirextion	Y-dirextion
Acceleration response(Ka)	SLE	Coalinga	7	1.466	1.487
			16	2.737	2.719
			23	4.071	3.566
			25	4.256	3.855
			26	3.432	4.563
			30	7.766	10.236
		Morgan Hill	7	1.711	1.111
			16	2.146	1.639
			23	2.148	3.071
			25	2.228	3.214
			26	2.002	3.422
			30	8.839	5.682
		Artificial	7	2.224	1.105
			16	3.443	2.186
			23	3.512	3.352
			25	3.617	3.523
			26	3.189	3.929
			30	12.425	9.653
	DBE	Coalinga	7	1.451	1.414
			16	2.434	1.918
			23	2.879	2.747
			25	2.954	2.911
			26	2.635	3.242
			30	7.672	5.888
		Morgan Hill	7	1.679	1.295
			16	2.374	1.285
			23	2.167	1.734
			25	2.217	1.965
			26	2.161	2.327
			30	8.015	5.715
		Artificial	7	1.607	1.091
			16	2.256	1.668
			23	2.877	2.171
			25	2.932	2.352
			26	2.902	2.688
			30	7.615	7.289
		Morgan Hill	7	1.444	1.353
			16	1.982	1.418
			23	1.895	1.661
			25	1.924	1.705
			26	1.747	2.145
			30	4.792	5.313
		Artificial	7	1.541	1.254
			16	1.535	1.48
			23	2.142	1.489
			25	2.205	1.551
			26	1.894	2.134
			30	4.532	4.341
Displacement response(unit:mm)	SLE	Coalinga	7	0.988	0.362
			16	2.102	0.652
			23	2.118	1.225
			25	2.171	1.294
			26	1.747	1.494
			30	2.202	2.182
		Morgan Hill	7	0.638	0.553
			16	0.47	1.026
			23	0.487	1.758
			25	0.514	1.818
			26	0.657	1.881
			30	0.747	2.802
		Artificial	7	3.293	0.595
			16	6.476	0.881
			23	6.505	1.907
			25	6.541	2.044
			26	5.94	2.19
			30	6.409	2.791
	DBE	Coalinga	7	3	0.482
			16	5.358	2.434
			23	6.005	4.886
			25	6.062	5.123
			26	5.085	5.331
			30	5.765	7.49
		Morgan Hill	7	1.552	0.363
			16	3.299	2.002
			23	3.253	3.507
			25	3.313	3.722
			26	3.023	4.053
			30	3.334	5.497
		Artificial	7	5.78	0.642
			16	11.858	3.115
			23	12.022	5.063
			25	12.13	5.466
			26	10.69	6.226
			30	12.227	7.535
		Morgan Hill	7	2.757	0.843
			16	5.195	2.737
			23	5.256	5.726
			25	5.289	7.181
			26	4.552	6.27
			30	10.093	9.37
		Artificial	7	8.946	0.456
			16	18.038	3.013
			23	18.671	6.014
			25	18.824	6.771
			26	15.633	5.721
			30	24.33	9.883
